# Supplementary material for: Open-Bundle Structure as the Unfolding Intermediate of Cytochrome c′ Revealed by Small Angle Neutron Scattering
Source: Biomolecules. 2022 Jan 7;12(1):95. doi: 10.3390/biom12010095 (PMC8774185; doi:10.3390/biom12010095)
Supplement: Supplementary file 1 [file biomolecules-12-00095-s001.zip]

Archive with 1 entries (1 files):
- biomolecules-1460435-supplementary.pdf
